# Supplementary material for: Weight Management Interventions in Women with and without PCOS: A Systematic Review
Source: Nutrients. 2017 Sep 8;9(9):996. doi: 10.3390/nu9090996 (PMC5622756; doi:10.3390/nu9090996)
Supplement: Supplementary file 1 [file nutrients-09-00996-s001.zip]

Archive with 1 entries (1 files):
- nutrients-214864-supplementary.pdf
